# Supplementary material for: Inhibitor-Sensitive FGFR1 Amplification in Human Non-Small Cell Lung Cancer
Source: PLoS One. 2011 Jun 7;6(6):e20351. doi: 10.1371/journal.pone.0020351 (PMC3110189; doi:10.1371/journal.pone.0020351)
Supplement: Table S1 — List of NSCLC Samples Analyzed by SNP Array. (XLS) [file pone.0020351.s008.xls]

## Sheet: Table S1
Table S1: List of NSCLC Samples Analyzed by SNP Array
Sample Name		Type	Histology	Platform	Sample Provider	Previously published in:	Age at Diagnosis	Gender	Pack Years	Reported Ethnicity	Stage	Differentiation
Daffy21T	1	primary	NSCLC	250K Sty I Array	University Health Network in Toronto	Bass et al.					1B	M
Daffy94T	2	primary	Adenocarcinoma	250K Sty I Array	University Health Network in Toronto	Weir et al.
H1703	3	cell line	SCC	250K Sty I Array	ATCC
S004289T	4	primary	NSCLC	250K Sty I Array	Brigham and Women's Hospital
SM-12Y5	5	primary	Adenocarcinoma	250K Sty I Array	Dana-Farber Cancer Institute / The Broad Institute	Weir et al.	60-69	M
SM-11U3	6	primary	Adenocarcinoma	250K Sty I Array	Washington University in St. Louis	Weir et al.	50-59	F			1B
Daffy24T	7	primary	SCC	250K Sty I Array	University Health Network in Toronto	Bass et al.					2B	M
H2444	8	cell line	NSCLC	250K Sty I Array	ATCC	Sos et al.
CORL88	9	cell line	NSCLC	250K Sty I Array	GSK-NCI-caBIG	Glaxosmithkline et al.
S004287T	10	primary	SCC	250K Sty I Array	Brigham and Women's Hospital	Bass et al.
SM-11TF	11	primary	Adenocarcinoma	250K Sty I Array	Washington University in St. Louis	Weir et al.	60-69	M		AA	2B
Daffy3T	12	primary	SCC	250K Sty I Array	University Health Network in Toronto	Bass et al.					1B	M
SM-12VY	13	primary	Adenocarcinoma	250K Sty I Array	Memorial Sloan-Kettering Cancer Center	Weir et al.	60-69	F			1B
H520	15	cell line	NSCLC	250K Sty I Array	ATCC	Sos et al.
SM-11YE	16	primary	Adenocarcinoma	250K Sty I Array	MD Anderson Cancer Center	Weir et al.	70-79	M	81-90		1A
Daffy40T	17	primary	SCC	250K Sty I Array	University Health Network in Toronto	Bass et al.					2B	M
HCC95	18	cell line	SCC	250K Sty I Array	John Minna and Adi Gazdar (UT)	Sos et al.
Daffy57T	19	primary	SCC	250K Sty I Array	University Health Network in Toronto	Bass et al.					2B	M
SM-12Y7	20	primary	Adenocarcinoma	250K Sty I Array	Dana-Farber Cancer Institute / The Broad Institute	Weir et al.	60-69	F
S004276T	21	primary	SCC	250K Sty I Array	Brigham and Women's Hospital	Bass et al.
BCR-Test-01-045-CP	22	primary	NSCLC	250K Sty I Array	Dana-Farber Cancer Institute / The Broad Institute
NCIH1581	23	cell line	Large cell	250K Sty I Array	GSK-NCI-caBIG	Glaxosmithkline et al.
SM-11TW	24	primary	Adenocarcinoma	250K Sty I Array	Washington University in St. Louis	Weir et al.	40-49	M	21-30	AA
Calu3	25	cell line	NSCLC	250K Sty I Array	John Minna and Adi Gazdar (UT)	Sos et al.
H1734	26	cell line	NSCLC	250K Sty I Array	ATCC	Sos et al.
99-48T	27	primary	Adenocarcinoma	250K Sty I Array	Nagoya City University Medical School	Weir et al.	76	M	50	J	1A	M
SM-125Q	28	primary	Adenocarcinoma	250K Sty I Array	Washington University in St. Louis	Weir et al.	60-69	M		C	1B
H1869	29	cell line	SCC	250K Sty I Array	ATCC
SM-11SV	30	primary	Adenocarcinoma	250K Sty I Array	Memorial Sloan-Kettering Cancer Center	Weir et al.	80-89	F			1B
Daffy51T	31	primary	SCC	250K Sty I Array	University Health Network in Toronto	Bass et al.					2A	P
HCC1359	32	cell line	Large cell	250K Sty I Array	John Minna and Adi Gazdar (UT)	Sos et al.
Daffy59T	33	primary	SCC	250K Sty I Array	University Health Network in Toronto	Bass et al.					1B	P
SM-11YD	34	primary	Adenocarcinoma	250K Sty I Array	MD Anderson Cancer Center	Weir et al.	60-69	F	61-70		3A
H2882	35	cell line	NSCLC	250K Sty I Array	John Minna and Adi Gazdar (UT)	Sos et al.
S004356T	36	primary	Adenocarcinoma	250K Sty I Array	Brigham and Women's Hospital	Weir et al.
H522	37	cell line	NSCLC	250K Sty I Array	ATCC	Sos et al.
Daffy17T	38	primary	SCC	250K Sty I Array	University Health Network in Toronto	Bass et al.					2A	M
Daffy93T	39	primary	Adenocarcinoma	250K Sty I Array	University Health Network in Toronto	Weir et al.
SM-11S5	40	primary	Adenocarcinoma	250K Sty I Array	Memorial Sloan-Kettering Cancer Center	Weir et al.	70-79	M			1A
SM-125H	41	primary	Adenocarcinoma	250K Sty I Array	Washington University in St. Louis	Weir et al.	<40	F		AA	4
Daffy89T	42	primary	Adenocarcinoma	250K Sty I Array	University Health Network in Toronto	Weir et al.
2004-12T	43	primary	Adenocarcinoma	250K Sty I Array	Nagoya City University Medical School	Weir et al.	51	M	60	J	1B	W
Daffy85T	44	primary	Adenocarcinoma	250K Sty I Array	University Health Network in Toronto	Weir et al.
S004343T	45	primary	Adenocarcinoma	250K Sty I Array	Brigham and Women's Hospital	Weir et al.
S004274T		primary	SCC	250K Sty I Array	Brigham and Women's Hospital	Bass et al.
S004275T		primary	SCC	250K Sty I Array	Brigham and Women's Hospital	Bass et al.
S004277T		primary	SCC	250K Sty I Array	Brigham and Women's Hospital	Bass et al.
S004278T		primary	SCC	250K Sty I Array	Brigham and Women's Hospital	Bass et al.
S004279T		primary	SCC	250K Sty I Array	Brigham and Women's Hospital	Bass et al.
S004280T		primary	SCC	250K Sty I Array	Brigham and Women's Hospital	Bass et al.
S004281T		primary	SCC	250K Sty I Array	Brigham and Women's Hospital	Bass et al.
S004282T		primary	SCC	250K Sty I Array	Brigham and Women's Hospital	Bass et al.
S004283T		primary	SCC	250K Sty I Array	Brigham and Women's Hospital	Bass et al.
S004284T		primary	SCC	250K Sty I Array	Brigham and Women's Hospital	Bass et al.
S004285T		primary	SCC	250K Sty I Array	Brigham and Women's Hospital	Bass et al.
S004286T		primary	SCC	250K Sty I Array	Brigham and Women's Hospital	Bass et al.
S004288T		primary	SCC	250K Sty I Array	Brigham and Women's Hospital	Bass et al.
S004290T		primary	SCC	250K Sty I Array	Brigham and Women's Hospital	Bass et al.
S004291T		primary	SCC	250K Sty I Array	Brigham and Women's Hospital	Bass et al.
S004292T		primary	SCC	250K Sty I Array	Brigham and Women's Hospital	Bass et al.
S004294T		primary	SCC	250K Sty I Array	Brigham and Women's Hospital	Bass et al.
S004295T		primary	SCC	250K Sty I Array	Brigham and Women's Hospital	Bass et al.
Daffy2T		primary	SCC	250K Sty I Array	University Health Network in Toronto	Bass et al.					1B	W
Daffy60T		primary	SCC	250K Sty I Array	University Health Network in Toronto	Bass et al.					1B	P
Daffy72T		primary	SCC	250K Sty I Array	University Health Network in Toronto	Bass et al.					2A	P
Daffy8T		primary	SCC	250K Sty I Array	University Health Network in Toronto	Bass et al.					2A	P
Daffy33T		primary	SCC	250K Sty I Array	University Health Network in Toronto	Bass et al.					2B	P
Daffy13T		primary	SCC	250K Sty I Array	University Health Network in Toronto	Bass et al.					1B	M-P
Daffy12T		primary	SCC	250K Sty I Array	University Health Network in Toronto	Bass et al.					1B	M
Daffy19T		primary	SCC	250K Sty I Array	University Health Network in Toronto	Bass et al.					1B	M
Daffy30T		primary	SCC	250K Sty I Array	University Health Network in Toronto	Bass et al.					1B	M
Daffy38T		primary	SCC	250K Sty I Array	University Health Network in Toronto	Bass et al.					1B	M
Daffy47T		primary	SCC	250K Sty I Array	University Health Network in Toronto	Bass et al.					1B	M
Daffy52T		primary	SCC	250K Sty I Array	University Health Network in Toronto	Bass et al.					1B	M
Daffy54T		primary	SCC	250K Sty I Array	University Health Network in Toronto	Bass et al.					1B	M
Daffy71T		primary	SCC	250K Sty I Array	University Health Network in Toronto	Bass et al.					1B	M
Daffy15T		primary	SCC	250K Sty I Array	University Health Network in Toronto	Bass et al.					2B	M
Daffy23T		primary	SCC	250K Sty I Array	University Health Network in Toronto	Bass et al.					2B	M
Daffy32T		primary	SCC	250K Sty I Array	University Health Network in Toronto	Bass et al.					2B	M
Daffy43T		primary	SCC	250K Sty I Array	University Health Network in Toronto	Bass et al.					2B	M
Daffy69T		primary	SCC	250K Sty I Array	University Health Network in Toronto	Bass et al.					2B	M
CORL105		cell line	Adenocarcinoma	250K Sty I Array	GSK-NCI-caBIG	Glaxosmithkline et al.
NCIH1404		cell line	Adenocarcinoma	250K Sty I Array	GSK-NCI-caBIG	Glaxosmithkline et al.
NCIH1573		cell line	Adenocarcinoma	250K Sty I Array	GSK-NCI-caBIG	Glaxosmithkline et al.
NCIH1623		cell line	Adenocarcinoma	250K Sty I Array	GSK-NCI-caBIG	Glaxosmithkline et al.
NCIH1651		cell line	Adenocarcinoma	250K Sty I Array	GSK-NCI-caBIG	Glaxosmithkline et al.
NCIH1793		cell line	Adenocarcinoma	250K Sty I Array	GSK-NCI-caBIG	Glaxosmithkline et al.
NCIH838		cell line	Adenocarcinoma	250K Sty I Array	GSK-NCI-caBIG	Glaxosmithkline et al.
CORL23		cell line	NSCLC	250K Sty I Array	GSK-NCI-caBIG	Glaxosmithkline et al.
CORL279		cell line	NSCLC	250K Sty I Array	GSK-NCI-caBIG	Glaxosmithkline et al.
NCIH1155		cell line	NSCLC	250K Sty I Array	GSK-NCI-caBIG	Glaxosmithkline et al.
NCIH146		cell line	NSCLC	250K Sty I Array	GSK-NCI-caBIG	Glaxosmithkline et al.
NCIH209		cell line	NSCLC	250K Sty I Array	GSK-NCI-caBIG	Glaxosmithkline et al.
NCIH446		cell line	NSCLC	250K Sty I Array	GSK-NCI-caBIG	Glaxosmithkline et al.
NCIH650		cell line	NSCLC	250K Sty I Array	GSK-NCI-caBIG	Glaxosmithkline et al.
NCIH810		cell line	NSCLC	250K Sty I Array	GSK-NCI-caBIG	Glaxosmithkline et al.
SHP77		cell line	NSCLC	250K Sty I Array	GSK-NCI-caBIG	Glaxosmithkline et al.
SW1573		cell line	NSCLC	250K Sty I Array	GSK-NCI-caBIG	Glaxosmithkline et al.
NCIH226		cell line	SCC	250K Sty I Array	GSK-NCI-caBIG	Glaxosmithkline et al.
SKMES1		cell line	SCC	250K Sty I Array	GSK-NCI-caBIG	Glaxosmithkline et al.
H1355		cell line	Adenocarcinoma	250K Sty I Array	John Minna and Adi Gazdar (UT)	Sos et al.
H1437		cell line	Adenocarcinoma	250K Sty I Array	John Minna and Adi Gazdar (UT)	Sos et al.
H1648		cell line	Adenocarcinoma	250K Sty I Array	John Minna and Adi Gazdar (UT)	Sos et al.
H1666		cell line	Adenocarcinoma	250K Sty I Array	John Minna and Adi Gazdar (UT)	Sos et al.
H1755		cell line	Adenocarcinoma	250K Sty I Array	John Minna and Adi Gazdar (UT)	Sos et al.
H1792		cell line	Adenocarcinoma	250K Sty I Array	John Minna and Adi Gazdar (UT)	Sos et al.
H1819		cell line	Adenocarcinoma	250K Sty I Array	John Minna and Adi Gazdar (UT)	Sos et al.
H1975		cell line	Adenocarcinoma	250K Sty I Array	John Minna and Adi Gazdar (UT)	Sos et al.
H1993		cell line	Adenocarcinoma	250K Sty I Array	John Minna and Adi Gazdar (UT)	Sos et al.
H2009		cell line	Adenocarcinoma	250K Sty I Array	John Minna and Adi Gazdar (UT)	Sos et al.
H2122		cell line	Adenocarcinoma	250K Sty I Array	John Minna and Adi Gazdar (UT)	Sos et al.
H23		cell line	Adenocarcinoma	250K Sty I Array	John Minna and Adi Gazdar (UT)	Sos et al.
H2347		cell line	Adenocarcinoma	250K Sty I Array	John Minna and Adi Gazdar (UT)	Sos et al.
H3255		cell line	Adenocarcinoma	250K Sty I Array	John Minna and Adi Gazdar (UT)	Sos et al.
H441		cell line	Adenocarcinoma	250K Sty I Array	John Minna and Adi Gazdar (UT)	Sos et al.
HCC193		cell line	Adenocarcinoma	250K Sty I Array	John Minna and Adi Gazdar (UT)	Sos et al.
HCC461		cell line	Adenocarcinoma	250K Sty I Array	John Minna and Adi Gazdar (UT)	Sos et al.
HCC515		cell line	Adenocarcinoma	250K Sty I Array	John Minna and Adi Gazdar (UT)	Sos et al.
HCC78		cell line	Adenocarcinoma	250K Sty I Array	John Minna and Adi Gazdar (UT)	Sos et al.
HCC827		cell line	Adenocarcinoma	250K Sty I Array	John Minna and Adi Gazdar (UT)	Sos et al.
HCC366		cell line	Adenosquamous	250K Sty I Array	John Minna and Adi Gazdar (UT)	Sos et al.
Calu6		cell line	Anaplastic	250K Sty I Array	John Minna and Adi Gazdar (UT)	Sos et al.
H358		cell line	BAC	250K Sty I Array	John Minna and Adi Gazdar (UT)	Sos et al.
H1299		cell line	Large cell	250K Sty I Array	John Minna and Adi Gazdar (UT)	Sos et al.
HCC1171		cell line	Large cell	250K Sty I Array	John Minna and Adi Gazdar (UT)	Sos et al.
H1770		cell line	NSCLC	250K Sty I Array	John Minna and Adi Gazdar (UT)	Sos et al.
H1781		cell line	NSCLC	250K Sty I Array	John Minna and Adi Gazdar (UT)	Sos et al.
H2887		cell line	NSCLC	250K Sty I Array	John Minna and Adi Gazdar (UT)	Sos et al.
H3122		cell line	NSCLC	250K Sty I Array	John Minna and Adi Gazdar (UT)	Sos et al.
H322		cell line	NSCLC	250K Sty I Array	John Minna and Adi Gazdar (UT)	Sos et al.
H460		cell line	NSCLC	250K Sty I Array	John Minna and Adi Gazdar (UT)	Sos et al.
H820		cell line	NSCLC	250K Sty I Array	John Minna and Adi Gazdar (UT)	Sos et al.
HCC1195		cell line	NSCLC	250K Sty I Array	John Minna and Adi Gazdar (UT)	Sos et al.
HCC1833		cell line	NSCLC	250K Sty I Array	John Minna and Adi Gazdar (UT)	Sos et al.
HCC2279		cell line	NSCLC	250K Sty I Array	John Minna and Adi Gazdar (UT)	Sos et al.
HCC2429		cell line	NSCLC	250K Sty I Array	John Minna and Adi Gazdar (UT)	Sos et al.
HCC2450		cell line	NSCLC	250K Sty I Array	John Minna and Adi Gazdar (UT)	Sos et al.
HCC2935		cell line	NSCLC	250K Sty I Array	John Minna and Adi Gazdar (UT)	Sos et al.
HCC364		cell line	NSCLC	250K Sty I Array	John Minna and Adi Gazdar (UT)	Sos et al.
HCC4006		cell line	NSCLC	250K Sty I Array	John Minna and Adi Gazdar (UT)	Sos et al.
HCC44		cell line	NSCLC	250K Sty I Array	John Minna and Adi Gazdar (UT)	Sos et al.
Calu1		cell line	SCC	250K Sty I Array	John Minna and Adi Gazdar (UT)	Sos et al.
H157		cell line	SCC	250K Sty I Array	John Minna and Adi Gazdar (UT)	Sos et al.
H1395		cell line	Adenocarcinoma	250K Sty I Array	ATCC	Sos et al.
H1838		cell line	Adenocarcinoma	250K Sty I Array	ATCC	Sos et al.
H2030		cell line	Adenocarcinoma	250K Sty I Array	ATCC	Sos et al.
H2087		cell line	Adenocarcinoma	250K Sty I Array	ATCC	Sos et al.
H2228		cell line	Adenocarcinoma	250K Sty I Array	ATCC	Sos et al.
H2126		cell line	Large cell	250K Sty I Array	ATCC	Sos et al.
A427		cell line	NSCLC	250K Sty I Array	ATCC	Sos et al.
H1563		cell line	NSCLC	250K Sty I Array	ATCC	Sos et al.
H1568		cell line	NSCLC	250K Sty I Array	ATCC	Sos et al.
H1915		cell line	NSCLC	250K Sty I Array	ATCC	Sos et al.
H1944		cell line	NSCLC	250K Sty I Array	ATCC	Sos et al.
H2110		cell line	NSCLC	250K Sty I Array	ATCC	Sos et al.
H2172		cell line	NSCLC	250K Sty I Array	ATCC	Sos et al.
H596		cell line	NSCLC	250K Sty I Array	ATCC	Sos et al.
H647		cell line	NSCLC	250K Sty I Array	ATCC	Sos et al.
H661		cell line	NSCLC	250K Sty I Array	ATCC	Sos et al.
SKLU1		cell line	NSCLC	250K Sty I Array	ATCC	Sos et al.
PC9		cell line	NSCLC	250K Sty I Array	Dana-Farber Cancer Institute / The Broad Institute	Sos et al.
Colo699		cell line	NSCLC	250K Sty I Array	DSMZ	Sos et al.
DV-90		cell line	NSCLC	250K Sty I Array	DSMZ	Sos et al.
LCLC103H		cell line	NSCLC	250K Sty I Array	DSMZ	Sos et al.
LCLC97TM1		cell line	NSCLC	250K Sty I Array	DSMZ	Sos et al.
LouNH91		cell line	NSCLC	250K Sty I Array	DSMZ	Sos et al.
HCC15		cell line	SCC	250K Sty I Array	DSMZ	Sos et al.
HOP-62		cell line	Adenocarcinoma	250K Sty I Array	NCI	Sos et al.
HOP-92		cell line	Large cell	250K Sty I Array	NCI	Sos et al.
EKVX		cell line	NSCLC	250K Sty I Array	NCI	Sos et al.
S004319T		primary	Adenocarcinoma	250K Sty I Array	Brigham and Women's Hospital	Weir et al.
S004324T		primary	Adenocarcinoma	250K Sty I Array	Brigham and Women's Hospital	Weir et al.
S004326T		primary	Adenocarcinoma	250K Sty I Array	Brigham and Women's Hospital	Weir et al.
S004332T		primary	Adenocarcinoma	250K Sty I Array	Brigham and Women's Hospital	Weir et al.
S004334T		primary	Adenocarcinoma	250K Sty I Array	Brigham and Women's Hospital	Weir et al.
S004335T		primary	Adenocarcinoma	250K Sty I Array	Brigham and Women's Hospital	Weir et al.
S004336T		primary	Adenocarcinoma	250K Sty I Array	Brigham and Women's Hospital	Weir et al.
S004339T		primary	Adenocarcinoma	250K Sty I Array	Brigham and Women's Hospital	Weir et al.
S004340T		primary	Adenocarcinoma	250K Sty I Array	Brigham and Women's Hospital	Weir et al.
S004342T		primary	Adenocarcinoma	250K Sty I Array	Brigham and Women's Hospital	Weir et al.
S004345T		primary	Adenocarcinoma	250K Sty I Array	Brigham and Women's Hospital	Weir et al.
S004347T		primary	Adenocarcinoma	250K Sty I Array	Brigham and Women's Hospital	Weir et al.
S004348T		primary	Adenocarcinoma	250K Sty I Array	Brigham and Women's Hospital	Weir et al.
S004350T		primary	Adenocarcinoma	250K Sty I Array	Brigham and Women's Hospital	Weir et al.
S004352T		primary	Adenocarcinoma	250K Sty I Array	Brigham and Women's Hospital	Weir et al.
S004354T		primary	Adenocarcinoma	250K Sty I Array	Brigham and Women's Hospital	Weir et al.
S004611T		primary	Adenocarcinoma	250K Sty I Array	Brigham and Women's Hospital	Weir et al.
SM-12XZ		primary	Adenocarcinoma	250K Sty I Array	Dana-Farber Cancer Institute / The Broad Institute	Weir et al.
SM-12Y9		primary	Adenocarcinoma	250K Sty I Array	Dana-Farber Cancer Institute / The Broad Institute	Weir et al.	<40	F
SM-12WV		primary	Adenocarcinoma	250K Sty I Array	Dana-Farber Cancer Institute / The Broad Institute	Weir et al.	40-49	F
SM-12WX		primary	Adenocarcinoma	250K Sty I Array	Dana-Farber Cancer Institute / The Broad Institute	Weir et al.	40-49	F
SM-12X3		primary	Adenocarcinoma	250K Sty I Array	Dana-Farber Cancer Institute / The Broad Institute	Weir et al.	40-49	F
SM-12WT		primary	Adenocarcinoma	250K Sty I Array	Dana-Farber Cancer Institute / The Broad Institute	Weir et al.	50-59	F
SM-12WW		primary	Adenocarcinoma	250K Sty I Array	Dana-Farber Cancer Institute / The Broad Institute	Weir et al.	50-59	F
SM-12X1		primary	Adenocarcinoma	250K Sty I Array	Dana-Farber Cancer Institute / The Broad Institute	Weir et al.	50-59	M
SM-12XF		primary	Adenocarcinoma	250K Sty I Array	Dana-Farber Cancer Institute / The Broad Institute	Weir et al.	50-59	M
SM-12XP		primary	Adenocarcinoma	250K Sty I Array	Dana-Farber Cancer Institute / The Broad Institute	Weir et al.	50-59	F
SM-12YA		primary	Adenocarcinoma	250K Sty I Array	Dana-Farber Cancer Institute / The Broad Institute	Weir et al.	50-59	F
SM-12YG		primary	Adenocarcinoma	250K Sty I Array	Dana-Farber Cancer Institute / The Broad Institute	Weir et al.	50-59	M
SM-12WR		primary	Adenocarcinoma	250K Sty I Array	Dana-Farber Cancer Institute / The Broad Institute	Weir et al.	60-69	F
SM-12WU		primary	Adenocarcinoma	250K Sty I Array	Dana-Farber Cancer Institute / The Broad Institute	Weir et al.	60-69	F
SM-12WY		primary	Adenocarcinoma	250K Sty I Array	Dana-Farber Cancer Institute / The Broad Institute	Weir et al.	60-69	F
SM-12WZ		primary	Adenocarcinoma	250K Sty I Array	Dana-Farber Cancer Institute / The Broad Institute	Weir et al.	60-69	M
SM-12X4		primary	Adenocarcinoma	250K Sty I Array	Dana-Farber Cancer Institute / The Broad Institute	Weir et al.	60-69	M
SM-12X8		primary	Adenocarcinoma	250K Sty I Array	Dana-Farber Cancer Institute / The Broad Institute	Weir et al.	60-69	F
SM-12XB		primary	Adenocarcinoma	250K Sty I Array	Dana-Farber Cancer Institute / The Broad Institute	Weir et al.	60-69	M
SM-12XC		primary	Adenocarcinoma	250K Sty I Array	Dana-Farber Cancer Institute / The Broad Institute	Weir et al.	60-69	F
SM-12XD		primary	Adenocarcinoma	250K Sty I Array	Dana-Farber Cancer Institute / The Broad Institute	Weir et al.	60-69	F
SM-12XH		primary	Adenocarcinoma	250K Sty I Array	Dana-Farber Cancer Institute / The Broad Institute	Weir et al.	60-69	M
SM-12XI		primary	Adenocarcinoma	250K Sty I Array	Dana-Farber Cancer Institute / The Broad Institute	Weir et al.	60-69	M
SM-12XQ		primary	Adenocarcinoma	250K Sty I Array	Dana-Farber Cancer Institute / The Broad Institute	Weir et al.	60-69	M
SM-12XU		primary	Adenocarcinoma	250K Sty I Array	Dana-Farber Cancer Institute / The Broad Institute	Weir et al.	60-69	M
SM-12XV		primary	Adenocarcinoma	250K Sty I Array	Dana-Farber Cancer Institute / The Broad Institute	Weir et al.	60-69	M
SM-12XW		primary	Adenocarcinoma	250K Sty I Array	Dana-Farber Cancer Institute / The Broad Institute	Weir et al.	60-69	M
SM-12XY		primary	Adenocarcinoma	250K Sty I Array	Dana-Farber Cancer Institute / The Broad Institute	Weir et al.	60-69	F
SM-12Y2		primary	Adenocarcinoma	250K Sty I Array	Dana-Farber Cancer Institute / The Broad Institute	Weir et al.	60-69	F
SM-12Y3		primary	Adenocarcinoma	250K Sty I Array	Dana-Farber Cancer Institute / The Broad Institute	Weir et al.	60-69	F
SM-12Y6		primary	Adenocarcinoma	250K Sty I Array	Dana-Farber Cancer Institute / The Broad Institute	Weir et al.	60-69	F
SM-12Y8		primary	Adenocarcinoma	250K Sty I Array	Dana-Farber Cancer Institute / The Broad Institute	Weir et al.	60-69	F
SM-12YE		primary	Adenocarcinoma	250K Sty I Array	Dana-Farber Cancer Institute / The Broad Institute	Weir et al.	60-69	F
SM-12YF		primary	Adenocarcinoma	250K Sty I Array	Dana-Farber Cancer Institute / The Broad Institute	Weir et al.	60-69	F
SM-12YI		primary	Adenocarcinoma	250K Sty I Array	Dana-Farber Cancer Institute / The Broad Institute	Weir et al.	60-69	M
SM-12YJ		primary	Adenocarcinoma	250K Sty I Array	Dana-Farber Cancer Institute / The Broad Institute	Weir et al.	60-69	M
SM-12WS		primary	Adenocarcinoma	250K Sty I Array	Dana-Farber Cancer Institute / The Broad Institute	Weir et al.	70-79	F
SM-12X2		primary	Adenocarcinoma	250K Sty I Array	Dana-Farber Cancer Institute / The Broad Institute	Weir et al.	70-79	F
SM-12X5		primary	Adenocarcinoma	250K Sty I Array	Dana-Farber Cancer Institute / The Broad Institute	Weir et al.	70-79	F
SM-12X6		primary	Adenocarcinoma	250K Sty I Array	Dana-Farber Cancer Institute / The Broad Institute	Weir et al.	70-79	M
SM-12X7		primary	Adenocarcinoma	250K Sty I Array	Dana-Farber Cancer Institute / The Broad Institute	Weir et al.	70-79	M
SM-12XE		primary	Adenocarcinoma	250K Sty I Array	Dana-Farber Cancer Institute / The Broad Institute	Weir et al.	70-79	F
SM-12XG		primary	Adenocarcinoma	250K Sty I Array	Dana-Farber Cancer Institute / The Broad Institute	Weir et al.	70-79	M
SM-12XJ		primary	Adenocarcinoma	250K Sty I Array	Dana-Farber Cancer Institute / The Broad Institute	Weir et al.	70-79	F
SM-12XK		primary	Adenocarcinoma	250K Sty I Array	Dana-Farber Cancer Institute / The Broad Institute	Weir et al.	70-79	M
SM-12XL		primary	Adenocarcinoma	250K Sty I Array	Dana-Farber Cancer Institute / The Broad Institute	Weir et al.	70-79	M
SM-12XN		primary	Adenocarcinoma	250K Sty I Array	Dana-Farber Cancer Institute / The Broad Institute	Weir et al.	70-79	M
SM-12XS		primary	Adenocarcinoma	250K Sty I Array	Dana-Farber Cancer Institute / The Broad Institute	Weir et al.	70-79	F
SM-12XT		primary	Adenocarcinoma	250K Sty I Array	Dana-Farber Cancer Institute / The Broad Institute	Weir et al.	70-79	M
SM-12Y1		primary	Adenocarcinoma	250K Sty I Array	Dana-Farber Cancer Institute / The Broad Institute	Weir et al.	70-79	F
SM-12Y4		primary	Adenocarcinoma	250K Sty I Array	Dana-Farber Cancer Institute / The Broad Institute	Weir et al.	70-79	M
SM-12YB		primary	Adenocarcinoma	250K Sty I Array	Dana-Farber Cancer Institute / The Broad Institute	Weir et al.	70-79	F
SM-12YH		primary	Adenocarcinoma	250K Sty I Array	Dana-Farber Cancer Institute / The Broad Institute	Weir et al.	70-79	M
SM-12XA		primary	Adenocarcinoma	250K Sty I Array	Dana-Farber Cancer Institute / The Broad Institute	Weir et al.	80-89	M
SM-12XM		primary	Adenocarcinoma	250K Sty I Array	Dana-Farber Cancer Institute / The Broad Institute	Weir et al.	80-89	F
SM-12XR		primary	Adenocarcinoma	250K Sty I Array	Dana-Farber Cancer Institute / The Broad Institute	Weir et al.	80-89	M
SM-12XX		primary	Adenocarcinoma	250K Sty I Array	Dana-Farber Cancer Institute / The Broad Institute	Weir et al.	80-89	F
SM-12YC		primary	Adenocarcinoma	250K Sty I Array	Dana-Farber Cancer Institute / The Broad Institute	Weir et al.	80-89	M
SM-12YD		primary	Adenocarcinoma	250K Sty I Array	Dana-Farber Cancer Institute / The Broad Institute	Weir et al.	80-89	M
SM-11RT		primary	Adenocarcinoma	250K Sty I Array	Dana-Farber Cancer Institute / The Broad Institute	Weir et al.	60-69	F			1A
SM-11RU		primary	Adenocarcinoma	250K Sty I Array	Dana-Farber Cancer Institute / The Broad Institute	Weir et al.	60-69	M			3A
SM-11YH		primary	Adenocarcinoma	250K Sty I Array	MD Anderson Cancer Center	Weir et al.	80-89	F			1
SM-11XZ		primary	Adenocarcinoma	250K Sty I Array	MD Anderson Cancer Center	Weir et al.	70-79	F			2B
SM-11YK		primary	Adenocarcinoma	250K Sty I Array	MD Anderson Cancer Center	Weir et al.	50-59	F			3A
SM-11Y9		primary	Adenocarcinoma	250K Sty I Array	MD Anderson Cancer Center	Weir et al.	60-69	M			3A
SM-11YS		primary	Adenocarcinoma	250K Sty I Array	MD Anderson Cancer Center	Weir et al.	70-79	F			3A
SM-11YB		primary	Adenocarcinoma	250K Sty I Array	MD Anderson Cancer Center	Weir et al.	70-79	M	>100		1A
SM-11YF		primary	Adenocarcinoma	250K Sty I Array	MD Anderson Cancer Center	Weir et al.	50-59	M	>100		3A
SM-11YG		primary	Adenocarcinoma	250K Sty I Array	MD Anderson Cancer Center	Weir et al.	50-59	F	21-30		1B
SM-11YL		primary	Adenocarcinoma	250K Sty I Array	MD Anderson Cancer Center	Weir et al.	40-49	F	31-40		1A
SM-11YM		primary	Adenocarcinoma	250K Sty I Array	MD Anderson Cancer Center	Weir et al.	70-79	F	31-40		1B
SM-11Y2		primary	Adenocarcinoma	250K Sty I Array	MD Anderson Cancer Center	Weir et al.	70-79	M	31-40		2B
SM-11Y5		primary	Adenocarcinoma	250K Sty I Array	MD Anderson Cancer Center	Weir et al.	50-59	F	31-40		3A
SM-11YQ		primary	Adenocarcinoma	250K Sty I Array	MD Anderson Cancer Center	Weir et al.	50-59	M	31-40		3B
SM-11Y6		primary	Adenocarcinoma	250K Sty I Array	MD Anderson Cancer Center	Weir et al.	80-89	F	41-50		1
SM-11Y1		primary	Adenocarcinoma	250K Sty I Array	MD Anderson Cancer Center	Weir et al.	60-69	M	41-50		2
SM-11Y7		primary	Adenocarcinoma	250K Sty I Array	MD Anderson Cancer Center	Weir et al.	70-79	F	41-50		1B
SM-11YN		primary	Adenocarcinoma	250K Sty I Array	MD Anderson Cancer Center	Weir et al.	50-59	F	41-50		3A
SM-11Y3		primary	Adenocarcinoma	250K Sty I Array	MD Anderson Cancer Center	Weir et al.	50-59	F	51-60		1
SM-11Y4		primary	Adenocarcinoma	250K Sty I Array	MD Anderson Cancer Center	Weir et al.	50-59	F	51-60		1
SM-11YR		primary	Adenocarcinoma	250K Sty I Array	MD Anderson Cancer Center	Weir et al.	60-69	F	71-80		4
SM-11YA		primary	Adenocarcinoma	250K Sty I Array	MD Anderson Cancer Center	Weir et al.	80-89	M	71-80		2B
SM-11YP		primary	Adenocarcinoma	250K Sty I Array	MD Anderson Cancer Center	Weir et al.	60-69	F	71-80		3A
SM-11Y8		primary	Adenocarcinoma	250K Sty I Array	MD Anderson Cancer Center	Weir et al.	40-49	F			4
SM-11YI		primary	Adenocarcinoma	250K Sty I Array	MD Anderson Cancer Center	Weir et al.	60-69	F			3A
SM-11YJ		primary	Adenocarcinoma	250K Sty I Array	MD Anderson Cancer Center	Weir et al.	70-79	M			3A
SM-11YC		primary	Adenocarcinoma	250K Sty I Array	MD Anderson Cancer Center	Weir et al.	80-89	F			3A
SM-11YO		primary	Adenocarcinoma	250K Sty I Array	MD Anderson Cancer Center	Weir et al.	60-69	F			3B
SM-125Y		primary	Adenocarcinoma	250K Sty I Array	Memorial Sloan-Kettering Cancer Center	Weir et al.	60-69	F
SM-11T4		primary	Adenocarcinoma	250K Sty I Array	Memorial Sloan-Kettering Cancer Center	Weir et al.	70-79	F
SM-11SR		primary	Adenocarcinoma	250K Sty I Array	Memorial Sloan-Kettering Cancer Center	Weir et al.	60-69	F			1A
SM-11SX		primary	Adenocarcinoma	250K Sty I Array	Memorial Sloan-Kettering Cancer Center	Weir et al.	60-69	F			1A
SM-1264		primary	Adenocarcinoma	250K Sty I Array	Memorial Sloan-Kettering Cancer Center	Weir et al.	60-69	F			1A
SM-12VU		primary	Adenocarcinoma	250K Sty I Array	Memorial Sloan-Kettering Cancer Center	Weir et al.	60-69	F			1A
SM-11T2		primary	Adenocarcinoma	250K Sty I Array	Memorial Sloan-Kettering Cancer Center	Weir et al.	70-79	M			1A
SM-11T3		primary	Adenocarcinoma	250K Sty I Array	Memorial Sloan-Kettering Cancer Center	Weir et al.	70-79	M			1A
SM-1262		primary	Adenocarcinoma	250K Sty I Array	Memorial Sloan-Kettering Cancer Center	Weir et al.	70-79	M			1A
SM-12VV		primary	Adenocarcinoma	250K Sty I Array	Memorial Sloan-Kettering Cancer Center	Weir et al.	70-79	F			1A
SM-12VX		primary	Adenocarcinoma	250K Sty I Array	Memorial Sloan-Kettering Cancer Center	Weir et al.	70-79	M			1A
SM-12W9		primary	Adenocarcinoma	250K Sty I Array	Memorial Sloan-Kettering Cancer Center	Weir et al.	70-79	M			1A
SM-11SZ		primary	Adenocarcinoma	250K Sty I Array	Memorial Sloan-Kettering Cancer Center	Weir et al.	80-89	F			1A
SM-126E		primary	Adenocarcinoma	250K Sty I Array	Memorial Sloan-Kettering Cancer Center	Weir et al.	80-89	F			1A
SM-126F		primary	Adenocarcinoma	250K Sty I Array	Memorial Sloan-Kettering Cancer Center	Weir et al.	80-89	F			1A
SM-126H		primary	Adenocarcinoma	250K Sty I Array	Memorial Sloan-Kettering Cancer Center	Weir et al.	80-89	F			1A
SM-11SU		primary	Adenocarcinoma	250K Sty I Array	Memorial Sloan-Kettering Cancer Center	Weir et al.	40-49	F			1B
SM-125U		primary	Adenocarcinoma	250K Sty I Array	Memorial Sloan-Kettering Cancer Center	Weir et al.	50-59	F			1B
SM-12WG		primary	Adenocarcinoma	250K Sty I Array	Memorial Sloan-Kettering Cancer Center	Weir et al.	50-59	M			1B
SM-11T1		primary	Adenocarcinoma	250K Sty I Array	Memorial Sloan-Kettering Cancer Center	Weir et al.	60-69	M			1B
SM-11SQ		primary	Adenocarcinoma	250K Sty I Array	Memorial Sloan-Kettering Cancer Center	Weir et al.	70-79	F			1B
SM-11T6		primary	Adenocarcinoma	250K Sty I Array	Memorial Sloan-Kettering Cancer Center	Weir et al.	70-79	F			1B
SM-125V		primary	Adenocarcinoma	250K Sty I Array	Memorial Sloan-Kettering Cancer Center	Weir et al.	70-79	M			1B
SM-12VZ		primary	Adenocarcinoma	250K Sty I Array	Memorial Sloan-Kettering Cancer Center	Weir et al.	70-79	F			1B
SM-11SO		primary	Adenocarcinoma	250K Sty I Array	Memorial Sloan-Kettering Cancer Center	Weir et al.	80-89	F			1B
SM-1266		primary	Adenocarcinoma	250K Sty I Array	Memorial Sloan-Kettering Cancer Center	Weir et al.	80-89	M			1B
SM-12W7		primary	Adenocarcinoma	250K Sty I Array	Memorial Sloan-Kettering Cancer Center	Weir et al.	80-89	F			1B
SM-125W		primary	Adenocarcinoma	250K Sty I Array	Memorial Sloan-Kettering Cancer Center	Weir et al.	60-69	F			2A
SM-125X		primary	Adenocarcinoma	250K Sty I Array	Memorial Sloan-Kettering Cancer Center	Weir et al.	60-69	F			2A
SM-11ST		primary	Adenocarcinoma	250K Sty I Array	Memorial Sloan-Kettering Cancer Center	Weir et al.	70-79	M			2A
SM-1263		primary	Adenocarcinoma	250K Sty I Array	Memorial Sloan-Kettering Cancer Center	Weir et al.	80-89	F			2A
SM-1265		primary	Adenocarcinoma	250K Sty I Array	Memorial Sloan-Kettering Cancer Center	Weir et al.	60-69	F			2B
SM-126B		primary	Adenocarcinoma	250K Sty I Array	Memorial Sloan-Kettering Cancer Center	Weir et al.	60-69	M			2B
SM-126D		primary	Adenocarcinoma	250K Sty I Array	Memorial Sloan-Kettering Cancer Center	Weir et al.	60-69	F			2B
SM-12VT		primary	Adenocarcinoma	250K Sty I Array	Memorial Sloan-Kettering Cancer Center	Weir et al.	70-79	F			2B
SM-11SY		primary	Adenocarcinoma	250K Sty I Array	Memorial Sloan-Kettering Cancer Center	Weir et al.	50-59	F			3A
SM-11SW		primary	Adenocarcinoma	250K Sty I Array	Memorial Sloan-Kettering Cancer Center	Weir et al.	60-69	F			3A
SM-126A		primary	Adenocarcinoma	250K Sty I Array	Memorial Sloan-Kettering Cancer Center	Weir et al.	60-69	M			3A
SM-126C		primary	Adenocarcinoma	250K Sty I Array	Memorial Sloan-Kettering Cancer Center	Weir et al.	60-69	F			3A
SM-11SN		primary	Adenocarcinoma	250K Sty I Array	Memorial Sloan-Kettering Cancer Center	Weir et al.	70-79	M			3A
SM-1261		primary	Adenocarcinoma	250K Sty I Array	Memorial Sloan-Kettering Cancer Center	Weir et al.	80-89	F			3B
SM-12WA		primary	Adenocarcinoma	250K Sty I Array	Memorial Sloan-Kettering Cancer Center	Weir et al.	60-69	M	>100		4
SM-11RY		primary	Adenocarcinoma	250K Sty I Array	Memorial Sloan-Kettering Cancer Center	Weir et al.	70-79	M	>100		1A
SM-11SH		primary	Adenocarcinoma	250K Sty I Array	Memorial Sloan-Kettering Cancer Center	Weir et al.	70-79	F	>100		1B
SM-12W2		primary	Adenocarcinoma	250K Sty I Array	Memorial Sloan-Kettering Cancer Center	Weir et al.	70-79	F	>100		1B
SM-12WI		primary	Adenocarcinoma	250K Sty I Array	Memorial Sloan-Kettering Cancer Center	Weir et al.	60-69	M	>100		3A
SM-11T7		primary	Adenocarcinoma	250K Sty I Array	Memorial Sloan-Kettering Cancer Center	Weir et al.	40-49	F	21-30		1A
SM-12WJ		primary	Adenocarcinoma	250K Sty I Array	Memorial Sloan-Kettering Cancer Center	Weir et al.	50-59	M	21-30		1A
SM-12WK		primary	Adenocarcinoma	250K Sty I Array	Memorial Sloan-Kettering Cancer Center	Weir et al.	50-59	F	21-30		1A
SM-11RW		primary	Adenocarcinoma	250K Sty I Array	Memorial Sloan-Kettering Cancer Center	Weir et al.	60-69	F	21-30		1A
SM-11RX		primary	Adenocarcinoma	250K Sty I Array	Memorial Sloan-Kettering Cancer Center	Weir et al.	60-69	M	21-30		1A
SM-11SC		primary	Adenocarcinoma	250K Sty I Array	Memorial Sloan-Kettering Cancer Center	Weir et al.	80-89	F	21-30		2B
SM-11RV		primary	Adenocarcinoma	250K Sty I Array	Memorial Sloan-Kettering Cancer Center	Weir et al.	50-59	M	21-30		3B
SM-11SK		primary	Adenocarcinoma	250K Sty I Array	Memorial Sloan-Kettering Cancer Center	Weir et al.	60-69	F	21-30		3B
SM-11SE		primary	Adenocarcinoma	250K Sty I Array	Memorial Sloan-Kettering Cancer Center	Weir et al.	60-69	M	31-40		4
SM-12W6		primary	Adenocarcinoma	250K Sty I Array	Memorial Sloan-Kettering Cancer Center	Weir et al.	60-69	M	31-40		1A
SM-12WB		primary	Adenocarcinoma	250K Sty I Array	Memorial Sloan-Kettering Cancer Center	Weir et al.	60-69	F	31-40		1A
SM-11SI		primary	Adenocarcinoma	250K Sty I Array	Memorial Sloan-Kettering Cancer Center	Weir et al.	70-79	F	31-40		1A
SM-11S4		primary	Adenocarcinoma	250K Sty I Array	Memorial Sloan-Kettering Cancer Center	Weir et al.	50-59	M	31-40		1B
SM-11S7		primary	Adenocarcinoma	250K Sty I Array	Memorial Sloan-Kettering Cancer Center	Weir et al.	70-79	M	31-40		1B
SM-12WH		primary	Adenocarcinoma	250K Sty I Array	Memorial Sloan-Kettering Cancer Center	Weir et al.	60-69	F	31-40		2B
SM-11SM		primary	Adenocarcinoma	250K Sty I Array	Memorial Sloan-Kettering Cancer Center	Weir et al.	60-69	F	31-40		3B
SM-11S3		primary	Adenocarcinoma	250K Sty I Array	Memorial Sloan-Kettering Cancer Center	Weir et al.	60-69	F	41-50		1A
SM-126G		primary	Adenocarcinoma	250K Sty I Array	Memorial Sloan-Kettering Cancer Center	Weir et al.	60-69	M	41-50		1A
SM-11SB		primary	Adenocarcinoma	250K Sty I Array	Memorial Sloan-Kettering Cancer Center	Weir et al.	70-79	F	41-50		1B
SM-11SF		primary	Adenocarcinoma	250K Sty I Array	Memorial Sloan-Kettering Cancer Center	Weir et al.	60-69	F	41-50		2A
SM-12W8		primary	Adenocarcinoma	250K Sty I Array	Memorial Sloan-Kettering Cancer Center	Weir et al.	70-79	M	41-50		2B
SM-11T5		primary	Adenocarcinoma	250K Sty I Array	Memorial Sloan-Kettering Cancer Center	Weir et al.	60-69	F	51-60		1A
SM-11T8		primary	Adenocarcinoma	250K Sty I Array	Memorial Sloan-Kettering Cancer Center	Weir et al.	60-69	M	51-60		1A
SM-126I		primary	Adenocarcinoma	250K Sty I Array	Memorial Sloan-Kettering Cancer Center	Weir et al.	70-79	F	51-60		1B
SM-11SG		primary	Adenocarcinoma	250K Sty I Array	Memorial Sloan-Kettering Cancer Center	Weir et al.	60-69	F	61-70		1B
SM-12WM		primary	Adenocarcinoma	250K Sty I Array	Memorial Sloan-Kettering Cancer Center	Weir et al.	40-49	M	61-70		2B
SM-12W5		primary	Adenocarcinoma	250K Sty I Array	Memorial Sloan-Kettering Cancer Center	Weir et al.	70-79	M	71-80
SM-11SA		primary	Adenocarcinoma	250K Sty I Array	Memorial Sloan-Kettering Cancer Center	Weir et al.	60-69	F	71-80		1A
SM-11S2		primary	Adenocarcinoma	250K Sty I Array	Memorial Sloan-Kettering Cancer Center	Weir et al.	60-69	M	71-80		1B
SM-11RZ		primary	Adenocarcinoma	250K Sty I Array	Memorial Sloan-Kettering Cancer Center	Weir et al.	70-79	F	81-90		1A
SM-11S8		primary	Adenocarcinoma	250K Sty I Array	Memorial Sloan-Kettering Cancer Center	Weir et al.	70-79	F	81-90		1B
SM-12W3		primary	Adenocarcinoma	250K Sty I Array	Memorial Sloan-Kettering Cancer Center	Weir et al.	60-69	F	91-100
SM-12WE		primary	Adenocarcinoma	250K Sty I Array	Memorial Sloan-Kettering Cancer Center	Weir et al.	60-69	M
SM-11S6		primary	Adenocarcinoma	250K Sty I Array	Memorial Sloan-Kettering Cancer Center	Weir et al.	50-59	F			1A
SM-1269		primary	Adenocarcinoma	250K Sty I Array	Memorial Sloan-Kettering Cancer Center	Weir et al.	50-59	F			1A
SM-12VW		primary	Adenocarcinoma	250K Sty I Array	Memorial Sloan-Kettering Cancer Center	Weir et al.	50-59	F			1A
SM-12W1		primary	Adenocarcinoma	250K Sty I Array	Memorial Sloan-Kettering Cancer Center	Weir et al.	60-69	M			1A
SM-12WD		primary	Adenocarcinoma	250K Sty I Array	Memorial Sloan-Kettering Cancer Center	Weir et al.	60-69	F			1A
SM-12WN		primary	Adenocarcinoma	250K Sty I Array	Memorial Sloan-Kettering Cancer Center	Weir et al.	60-69	F			1A
SM-11SS		primary	Adenocarcinoma	250K Sty I Array	Memorial Sloan-Kettering Cancer Center	Weir et al.	70-79	F			1A
SM-11SD		primary	Adenocarcinoma	250K Sty I Array	Memorial Sloan-Kettering Cancer Center	Weir et al.	80-89	M			1A
SM-125Z		primary	Adenocarcinoma	250K Sty I Array	Memorial Sloan-Kettering Cancer Center	Weir et al.	80-89	M			1A
SM-11SP		primary	Adenocarcinoma	250K Sty I Array	Memorial Sloan-Kettering Cancer Center	Weir et al.	50-59	F			1B
SM-11SJ		primary	Adenocarcinoma	250K Sty I Array	Memorial Sloan-Kettering Cancer Center	Weir et al.	70-79	M			1B
SM-12WL		primary	Adenocarcinoma	250K Sty I Array	Memorial Sloan-Kettering Cancer Center	Weir et al.	70-79	F			1B
SM-12WF		primary	Adenocarcinoma	250K Sty I Array	Memorial Sloan-Kettering Cancer Center	Weir et al.	50-59	F			2B
SM-12WC		primary	Adenocarcinoma	250K Sty I Array	Memorial Sloan-Kettering Cancer Center	Weir et al.	80-89	F			2B
SM-11SL		primary	Adenocarcinoma	250K Sty I Array	Memorial Sloan-Kettering Cancer Center	Weir et al.	60-69	F			3A
SM-12W4		primary	Adenocarcinoma	250K Sty I Array	Memorial Sloan-Kettering Cancer Center	Weir et al.	60-69	M			3A
97-16T		primary	Adenocarcinoma	250K Sty I Array	Nagoya City University Medical School	Weir et al.	58	F	0	J	1A	W
2004-41T		primary	Adenocarcinoma	250K Sty I Array	Nagoya City University Medical School	Weir et al.	61	F	0	J	1A	W
98-49T		primary	Adenocarcinoma	250K Sty I Array	Nagoya City University Medical School	Weir et al.	68	F	0	J	1A	W
97-51T		primary	Adenocarcinoma	250K Sty I Array	Nagoya City University Medical School	Weir et al.	69	F	0	J	1A	W
98-25T		primary	Adenocarcinoma	250K Sty I Array	Nagoya City University Medical School	Weir et al.	70	F	0	J	1A	W
00-2T		primary	Adenocarcinoma	250K Sty I Array	Nagoya City University Medical School	Weir et al.	71	F	0	J	1A	W
98-22T		primary	Adenocarcinoma	250K Sty I Array	Nagoya City University Medical School	Weir et al.	72	M	0	J	1A	W
2005-59T		primary	Adenocarcinoma	250K Sty I Array	Nagoya City University Medical School	Weir et al.	74	F	0	J	1A	W
98-52T		primary	Adenocarcinoma	250K Sty I Array	Nagoya City University Medical School	Weir et al.	76	F	0	J	1A	W
99-46T		primary	Adenocarcinoma	250K Sty I Array	Nagoya City University Medical School	Weir et al.	78	F	0	J	1A	W
2004-50T		primary	Adenocarcinoma	250K Sty I Array	Nagoya City University Medical School	Weir et al.	51	F	0	J	1B	W
97-32T		primary	Adenocarcinoma	250K Sty I Array	Nagoya City University Medical School	Weir et al.	53	F	0	J	1B	W
98-57T		primary	Adenocarcinoma	250K Sty I Array	Nagoya City University Medical School	Weir et al.	60	F	0	J	1B	W
99-32T		primary	Adenocarcinoma	250K Sty I Array	Nagoya City University Medical School	Weir et al.	60	F	0	J	1B	W
97-11T		primary	Adenocarcinoma	250K Sty I Array	Nagoya City University Medical School	Weir et al.	64	M	0	J	1B	W
98-39T		primary	Adenocarcinoma	250K Sty I Array	Nagoya City University Medical School	Weir et al.	66	F	0	J	1B	W
99-5T		primary	Adenocarcinoma	250K Sty I Array	Nagoya City University Medical School	Weir et al.	68	F	0	J	1B	W
98-23T		primary	Adenocarcinoma	250K Sty I Array	Nagoya City University Medical School	Weir et al.	78	F	0	J	1B	W
00-7T		primary	Adenocarcinoma	250K Sty I Array	Nagoya City University Medical School	Weir et al.	72	M	0	J	2A	W
97-53T		primary	Adenocarcinoma	250K Sty I Array	Nagoya City University Medical School	Weir et al.	56	M	0	J	2B	W
02-38T		primary	Adenocarcinoma	250K Sty I Array	Nagoya City University Medical School	Weir et al.	42	F	0	J	3A	W
03-45T		primary	Adenocarcinoma	250K Sty I Array	Nagoya City University Medical School	Weir et al.	61	F	0	J	3A	W
2004-37T		primary	Adenocarcinoma	250K Sty I Array	Nagoya City University Medical School	Weir et al.	61	F	0	J	3A	W
00-19T		primary	Adenocarcinoma	250K Sty I Array	Nagoya City University Medical School	Weir et al.	73	F	0	J	3A	W
99-21T		primary	Adenocarcinoma	250K Sty I Array	Nagoya City University Medical School	Weir et al.	53	F	0	J	3B	W
98-33T		primary	Adenocarcinoma	250K Sty I Array	Nagoya City University Medical School	Weir et al.	60	F	0	J	3B	W
99-10T		primary	Adenocarcinoma	250K Sty I Array	Nagoya City University Medical School	Weir et al.	65	F	0	J	3B	W
99-39T		primary	Adenocarcinoma	250K Sty I Array	Nagoya City University Medical School	Weir et al.	66	M	0	J	3B	W
98-19T		primary	Adenocarcinoma	250K Sty I Array	Nagoya City University Medical School	Weir et al.	77	F	0	J	3B	W
02-47T		primary	Adenocarcinoma	250K Sty I Array	Nagoya City University Medical School	Weir et al.	59	F	0	J	1B	P
97-23T		primary	Adenocarcinoma	250K Sty I Array	Nagoya City University Medical School	Weir et al.	47	F	0	J	2B	P
2005-41T		primary	Adenocarcinoma	250K Sty I Array	Nagoya City University Medical School	Weir et al.	63	F	0	J	2B	P
98-26T		primary	Adenocarcinoma	250K Sty I Array	Nagoya City University Medical School	Weir et al.	46	F	0	J	3B	P
97-33T		primary	Adenocarcinoma	250K Sty I Array	Nagoya City University Medical School	Weir et al.	61	F	0	J	4	M
02-52T		primary	Adenocarcinoma	250K Sty I Array	Nagoya City University Medical School	Weir et al.	63	F	0	J	4	M
03-39T		primary	Adenocarcinoma	250K Sty I Array	Nagoya City University Medical School	Weir et al.	68	F	0	J	1A	M
98-4T		primary	Adenocarcinoma	250K Sty I Array	Nagoya City University Medical School	Weir et al.	58	M	0	J	1B	M
01-8T		primary	Adenocarcinoma	250K Sty I Array	Nagoya City University Medical School	Weir et al.	60	F	0	J	1B	M
00-50T		primary	Adenocarcinoma	250K Sty I Array	Nagoya City University Medical School	Weir et al.	79	F	0	J	1B	M
99-55T		primary	Adenocarcinoma	250K Sty I Array	Nagoya City University Medical School	Weir et al.	71	F	0	J	2A	M
2005-58T		primary	Adenocarcinoma	250K Sty I Array	Nagoya City University Medical School	Weir et al.	72	M	0	J	3A	M
98-55T		primary	Adenocarcinoma	250K Sty I Array	Nagoya City University Medical School	Weir et al.	79	F	0	J	3B	M
98-61T		primary	Adenocarcinoma	250K Sty I Array	Nagoya City University Medical School	Weir et al.	84	M	0	J	4
99-43T		primary	Adenocarcinoma	250K Sty I Array	Nagoya City University Medical School	Weir et al.	50	M	0	J	1B
2005-44T		primary	Adenocarcinoma	250K Sty I Array	Nagoya City University Medical School	Weir et al.	57	F	0	J	1B
98-63T		primary	Adenocarcinoma	250K Sty I Array	Nagoya City University Medical School	Weir et al.	71	F	1	J	2A	M
98-47T		primary	Adenocarcinoma	250K Sty I Array	Nagoya City University Medical School	Weir et al.	70	M	1.5	J	3A	M
00-44T		primary	Adenocarcinoma	250K Sty I Array	Nagoya City University Medical School	Weir et al.	73	M	4	J	1B	W
00-36T		primary	Adenocarcinoma	250K Sty I Array	Nagoya City University Medical School	Weir et al.	68	M	5	J	4	M
02-31T		primary	Adenocarcinoma	250K Sty I Array	Nagoya City University Medical School	Weir et al.	72	M	7.5	J	1B	W
00-16T		primary	Adenocarcinoma	250K Sty I Array	Nagoya City University Medical School	Weir et al.	69	M	10	J	1A	P
03-1T		primary	Adenocarcinoma	250K Sty I Array	Nagoya City University Medical School	Weir et al.	47	F	10	J	4	M
00-20T		primary	Adenocarcinoma	250K Sty I Array	Nagoya City University Medical School	Weir et al.	67	M	11.25	J	1A	W
99-53T		primary	Adenocarcinoma	250K Sty I Array	Nagoya City University Medical School	Weir et al.	71	F	12.5	J	4	W
2004-3T		primary	Adenocarcinoma	250K Sty I Array	Nagoya City University Medical School	Weir et al.	78	M	18	J	2B	W
97-27T		primary	Adenocarcinoma	250K Sty I Array	Nagoya City University Medical School	Weir et al.	64	M	20	J	4	W
2004-38T		primary	Adenocarcinoma	250K Sty I Array	Nagoya City University Medical School	Weir et al.	67	M	20	J	1B	W
98-35T		primary	Adenocarcinoma	250K Sty I Array	Nagoya City University Medical School	Weir et al.	51	M	25	J	2B	P
98-31T		primary	Adenocarcinoma	250K Sty I Array	Nagoya City University Medical School	Weir et al.	47	M	27	J	1B	P
99-2T		primary	Adenocarcinoma	250K Sty I Array	Nagoya City University Medical School	Weir et al.	70	M	30	J	3A	W
99-8T		primary	Adenocarcinoma	250K Sty I Array	Nagoya City University Medical School	Weir et al.	52	M	30	J	3B	W
98-29T		primary	Adenocarcinoma	250K Sty I Array	Nagoya City University Medical School	Weir et al.	51	M	30	J	3A	P
99-18T		primary	Adenocarcinoma	250K Sty I Array	Nagoya City University Medical School	Weir et al.	55	M	31.25	J	1B	P
97-9T		primary	Adenocarcinoma	250K Sty I Array	Nagoya City University Medical School	Weir et al.	72	F	31.5	J	2B	W
00-12T		primary	Adenocarcinoma	250K Sty I Array	Nagoya City University Medical School	Weir et al.	51	M	33	J	3A	M
98-38T		primary	Adenocarcinoma	250K Sty I Array	Nagoya City University Medical School	Weir et al.	62	F	35	J	1A	W
2005-47T		primary	Adenocarcinoma	250K Sty I Array	Nagoya City University Medical School	Weir et al.	59	M	35	J	2A	M
03-43T		primary	Adenocarcinoma	250K Sty I Array	Nagoya City University Medical School	Weir et al.	71	M	37.5	J	1A	W
98-45T		primary	Adenocarcinoma	250K Sty I Array	Nagoya City University Medical School	Weir et al.	59	M	38	J	2B	M
00-24T		primary	Adenocarcinoma	250K Sty I Array	Nagoya City University Medical School	Weir et al.	69	M	40	J	1A	W
98-37T		primary	Adenocarcinoma	250K Sty I Array	Nagoya City University Medical School	Weir et al.	60	M	40	J	1A	P
97-5T		primary	Adenocarcinoma	250K Sty I Array	Nagoya City University Medical School	Weir et al.	71	M	40	J	1B	P
03-50T		primary	Adenocarcinoma	250K Sty I Array	Nagoya City University Medical School	Weir et al.	69	M	45	J	1A	W
97-47T		primary	Adenocarcinoma	250K Sty I Array	Nagoya City University Medical School	Weir et al.	49	M	45	J	2A	P
99-37T		primary	Adenocarcinoma	250K Sty I Array	Nagoya City University Medical School	Weir et al.	55	M	45	J	2B	P
98-42T		primary	Adenocarcinoma	250K Sty I Array	Nagoya City University Medical School	Weir et al.	50	M	45	J	3B	P
99-24T		primary	Adenocarcinoma	250K Sty I Array	Nagoya City University Medical School	Weir et al.	62	M	45	J	1B
97-13T		primary	Adenocarcinoma	250K Sty I Array	Nagoya City University Medical School	Weir et al.	63	M	50	J	1B	W
02-49T		primary	Adenocarcinoma	250K Sty I Array	Nagoya City University Medical School	Weir et al.	73	M	50	J	1B	W
03-27T		primary	Adenocarcinoma	250K Sty I Array	Nagoya City University Medical School	Weir et al.	70	M	50	J	3A	W
98-51T		primary	Adenocarcinoma	250K Sty I Array	Nagoya City University Medical School	Weir et al.	73	M	50	J	3A	W
00-53T		primary	Adenocarcinoma	250K Sty I Array	Nagoya City University Medical School	Weir et al.	61	M	50	J	3B	W
02-37T		primary	Adenocarcinoma	250K Sty I Array	Nagoya City University Medical School	Weir et al.	66	M	50	J	1A	P
00-21T		primary	Adenocarcinoma	250K Sty I Array	Nagoya City University Medical School	Weir et al.	64	M	50	J	3A	P
00-1T		primary	Adenocarcinoma	250K Sty I Array	Nagoya City University Medical School	Weir et al.	68	M	50	J	3A	P
99-23T		primary	Adenocarcinoma	250K Sty I Array	Nagoya City University Medical School	Weir et al.	70	M	50	J	3A	P
98-54T		primary	Adenocarcinoma	250K Sty I Array	Nagoya City University Medical School	Weir et al.	72	M	50	J	2B	M
99-44T		primary	Adenocarcinoma	250K Sty I Array	Nagoya City University Medical School	Weir et al.	78	M	50	J	3B	M
99-47T		primary	Adenocarcinoma	250K Sty I Array	Nagoya City University Medical School	Weir et al.	76	M	50	J	1B
97-1T		primary	Adenocarcinoma	250K Sty I Array	Nagoya City University Medical School	Weir et al.		M	52.5	J	2B	M
01-37T		primary	Adenocarcinoma	250K Sty I Array	Nagoya City University Medical School	Weir et al.	76	M	55	J	2B	M
2004-13T		primary	Adenocarcinoma	250K Sty I Array	Nagoya City University Medical School	Weir et al.	78	M	57	J	3A	W
98-40T		primary	Adenocarcinoma	250K Sty I Array	Nagoya City University Medical School	Weir et al.	66	M	60	J	1A	W
2005-64T		primary	Adenocarcinoma	250K Sty I Array	Nagoya City University Medical School	Weir et al.	77	M	67.5	J	2B
99-35T		primary	Adenocarcinoma	250K Sty I Array	Nagoya City University Medical School	Weir et al.	79	M	75	J	1B	W
98-41T		primary	Adenocarcinoma	250K Sty I Array	Nagoya City University Medical School	Weir et al.	73	M	75	J	1A
99-28T		primary	Adenocarcinoma	250K Sty I Array	Nagoya City University Medical School	Weir et al.	62	M	80	J	2B	P
97-31T		primary	Adenocarcinoma	250K Sty I Array	Nagoya City University Medical School	Weir et al.	63	M	80	J	2B	P
00-61T		primary	Adenocarcinoma	250K Sty I Array	Nagoya City University Medical School	Weir et al.	57	M	80	J	3A	P
03-36T		primary	Adenocarcinoma	250K Sty I Array	Nagoya City University Medical School	Weir et al.	62	M	80	J	1B
00-3T		primary	Adenocarcinoma	250K Sty I Array	Nagoya City University Medical School	Weir et al.	74	M	90	J	3A	W
98-43T		primary	Adenocarcinoma	250K Sty I Array	Nagoya City University Medical School	Weir et al.	74	M	100	J	1B	W
2005-35T		primary	Adenocarcinoma	250K Sty I Array	Nagoya City University Medical School	Weir et al.	70	M	135	J	2A	P
98-24T		primary	Adenocarcinoma	250K Sty I Array	Nagoya City University Medical School	Weir et al.	71	M	135	J	1B	M
02-51T		primary	Adenocarcinoma	250K Sty I Array	Nagoya City University Medical School	Weir et al.	56	M	150	J	1A	W
2004-16T		primary	Adenocarcinoma	250K Sty I Array	Nagoya City University Medical School	Weir et al.	79	M	150	J	1A	P
01-49T		primary	Adenocarcinoma	250K Sty I Array	Nagoya City University Medical School	Weir et al.
02-18T		primary	Adenocarcinoma	250K Sty I Array	Nagoya City University Medical School	Weir et al.
02-9T		primary	Adenocarcinoma	250K Sty I Array	Nagoya City University Medical School	Weir et al.
99-38T		primary	Adenocarcinoma	250K Sty I Array	Nagoya City University Medical School	Weir et al.
Daffy67T		primary	Adenocarcinoma	250K Sty I Array	University Health Network in Toronto	Weir et al.	46.2	F			1	W
Daffy36T		primary	Adenocarcinoma	250K Sty I Array	University Health Network in Toronto	Weir et al.	54.7	M			1	W
Daffy9T		primary	Adenocarcinoma	250K Sty I Array	University Health Network in Toronto	Weir et al.	59.4	M			1	W
Daffy75T		primary	Adenocarcinoma	250K Sty I Array	University Health Network in Toronto	Weir et al.	73.7	F			1	W
Daffy16T		primary	Adenocarcinoma	250K Sty I Array	University Health Network in Toronto	Weir et al.	74.9	M			1	W
Daffy42T		primary	Adenocarcinoma	250K Sty I Array	University Health Network in Toronto	Weir et al.	54	M			2	W
Daffy76T		primary	Adenocarcinoma	250K Sty I Array	University Health Network in Toronto	Weir et al.	56.9	F			2	W
Daffy66T		primary	Adenocarcinoma	250K Sty I Array	University Health Network in Toronto	Weir et al.	57.5	M			2	W
Daffy27T		primary	Adenocarcinoma	250K Sty I Array	University Health Network in Toronto	Weir et al.	69	M			1	U
Daffy31T		primary	Adenocarcinoma	250K Sty I Array	University Health Network in Toronto	Weir et al.	40.1	F			1	P
Daffy55T		primary	Adenocarcinoma	250K Sty I Array	University Health Network in Toronto	Weir et al.	52.3	F			1	P
Daffy74T		primary	Adenocarcinoma	250K Sty I Array	University Health Network in Toronto	Weir et al.	58.3	M			1	P
Daffy28T		primary	Adenocarcinoma	250K Sty I Array	University Health Network in Toronto	Weir et al.	59.2	M			1	P
Daffy53T		primary	Adenocarcinoma	250K Sty I Array	University Health Network in Toronto	Weir et al.	62.1	M			1	P
Daffy37T		primary	Adenocarcinoma	250K Sty I Array	University Health Network in Toronto	Weir et al.	65.9	F			1	P
Daffy11T		primary	Adenocarcinoma	250K Sty I Array	University Health Network in Toronto	Weir et al.	66.5	F			1	P
Daffy44T		primary	Adenocarcinoma	250K Sty I Array	University Health Network in Toronto	Weir et al.	52.5	F			2	P
Daffy49T		primary	Adenocarcinoma	250K Sty I Array	University Health Network in Toronto	Weir et al.	56.3	F			2	P
Daffy34T		primary	Adenocarcinoma	250K Sty I Array	University Health Network in Toronto	Weir et al.	62	M			2	P
Daffy70T		primary	Adenocarcinoma	250K Sty I Array	University Health Network in Toronto	Weir et al.	64	F			2	P
Daffy48T		primary	Adenocarcinoma	250K Sty I Array	University Health Network in Toronto	Weir et al.	66.9	M			2	P
Daffy25T		primary	Adenocarcinoma	250K Sty I Array	University Health Network in Toronto	Weir et al.	70.4	F			2	P
Daffy73T		primary	Adenocarcinoma	250K Sty I Array	University Health Network in Toronto	Weir et al.	38.6	F			1	M
Daffy68T		primary	Adenocarcinoma	250K Sty I Array	University Health Network in Toronto	Weir et al.	51.8	F			1	M
Daffy7T		primary	Adenocarcinoma	250K Sty I Array	University Health Network in Toronto	Weir et al.	53.7	M			1	M
Daffy6T		primary	Adenocarcinoma	250K Sty I Array	University Health Network in Toronto	Weir et al.	55.4	F			1	M
Daffy62T		primary	Adenocarcinoma	250K Sty I Array	University Health Network in Toronto	Weir et al.	59.7	M			1	M
Daffy41T		primary	Adenocarcinoma	250K Sty I Array	University Health Network in Toronto	Weir et al.	60.3	F			1	M
Daffy50T		primary	Adenocarcinoma	250K Sty I Array	University Health Network in Toronto	Weir et al.	60.5	M			1	M
Daffy29T		primary	Adenocarcinoma	250K Sty I Array	University Health Network in Toronto	Weir et al.	60.6	F			1	M
Daffy22T		primary	Adenocarcinoma	250K Sty I Array	University Health Network in Toronto	Weir et al.	71.7	M			1	M
Daffy58T		primary	Adenocarcinoma	250K Sty I Array	University Health Network in Toronto	Weir et al.	34.9	M			2	M
Daffy39T		primary	Adenocarcinoma	250K Sty I Array	University Health Network in Toronto	Weir et al.	53.4	F			2	M
Daffy56T		primary	Adenocarcinoma	250K Sty I Array	University Health Network in Toronto	Weir et al.	60.9	M			2	M
Daffy20T		primary	Adenocarcinoma	250K Sty I Array	University Health Network in Toronto	Weir et al.	63.3	M			2	M
Daffy35T		primary	Adenocarcinoma	250K Sty I Array	University Health Network in Toronto	Weir et al.	66.4	M			2	M
Daffy77T		primary	Adenocarcinoma	250K Sty I Array	University Health Network in Toronto	Weir et al.
Daffy78T		primary	Adenocarcinoma	250K Sty I Array	University Health Network in Toronto	Weir et al.
Daffy79T		primary	Adenocarcinoma	250K Sty I Array	University Health Network in Toronto	Weir et al.
Daffy80T		primary	Adenocarcinoma	250K Sty I Array	University Health Network in Toronto	Weir et al.
Daffy81T		primary	Adenocarcinoma	250K Sty I Array	University Health Network in Toronto	Weir et al.
Daffy82T		primary	Adenocarcinoma	250K Sty I Array	University Health Network in Toronto	Weir et al.
Daffy83T		primary	Adenocarcinoma	250K Sty I Array	University Health Network in Toronto	Weir et al.
Daffy86T		primary	Adenocarcinoma	250K Sty I Array	University Health Network in Toronto	Weir et al.
Daffy87T		primary	Adenocarcinoma	250K Sty I Array	University Health Network in Toronto	Weir et al.
Daffy88T		primary	Adenocarcinoma	250K Sty I Array	University Health Network in Toronto	Weir et al.
Daffy90T		primary	Adenocarcinoma	250K Sty I Array	University Health Network in Toronto	Weir et al.
Daffy91T		primary	Adenocarcinoma	250K Sty I Array	University Health Network in Toronto	Weir et al.
Daffy92T		primary	Adenocarcinoma	250K Sty I Array	University Health Network in Toronto	Weir et al.
Daffy95T		primary	Adenocarcinoma	250K Sty I Array	University Health Network in Toronto	Weir et al.
Daffy96T		primary	Adenocarcinoma	250K Sty I Array	University Health Network in Toronto	Weir et al.
Daffy98T		primary	Adenocarcinoma	250K Sty I Array	University Health Network in Toronto	Weir et al.
Daffy99T		primary	Adenosquamous	250K Sty I Array	University Health Network in Toronto	Weir et al.
SM-11YT		primary	Adenocarcinoma	250K Sty I Array	University of Michigan	Weir et al.
SM-11YU		primary	Adenocarcinoma	250K Sty I Array	University of Michigan	Weir et al.
SM-11Z1		primary	Adenocarcinoma	250K Sty I Array	University of Michigan	Weir et al.	40-49	F
SM-11ZQ		primary	Adenocarcinoma	250K Sty I Array	University of Michigan	Weir et al.	40-49	M
SM-11ZX		primary	Adenocarcinoma	250K Sty I Array	University of Michigan	Weir et al.	40-49	F
SM-11ZY		primary	Adenocarcinoma	250K Sty I Array	University of Michigan	Weir et al.	40-49	F
SM-11ZE		primary	Adenocarcinoma	250K Sty I Array	University of Michigan	Weir et al.	50-59	F
SM-11ZO		primary	Adenocarcinoma	250K Sty I Array	University of Michigan	Weir et al.	50-59	M
SM-11ZZ		primary	Adenocarcinoma	250K Sty I Array	University of Michigan	Weir et al.	50-59	F
SM-1211		primary	Adenocarcinoma	250K Sty I Array	University of Michigan	Weir et al.	50-59	F
SM-123S		primary	Adenocarcinoma	250K Sty I Array	University of Michigan	Weir et al.	50-59	F
SM-123V		primary	Adenocarcinoma	250K Sty I Array	University of Michigan	Weir et al.	50-59	F
SM-123Z		primary	Adenocarcinoma	250K Sty I Array	University of Michigan	Weir et al.	50-59	F
SM-1245		primary	Adenocarcinoma	250K Sty I Array	University of Michigan	Weir et al.	50-59	F
SM-125A		primary	Adenocarcinoma	250K Sty I Array	University of Michigan	Weir et al.	50-59	F
SM-11YW		primary	Adenocarcinoma	250K Sty I Array	University of Michigan	Weir et al.	60-69	F
SM-11YZ		primary	Adenocarcinoma	250K Sty I Array	University of Michigan	Weir et al.	60-69	M
SM-11ZC		primary	Adenocarcinoma	250K Sty I Array	University of Michigan	Weir et al.	60-69	F
SM-123T		primary	Adenocarcinoma	250K Sty I Array	University of Michigan	Weir et al.	60-69	M
SM-123U		primary	Adenocarcinoma	250K Sty I Array	University of Michigan	Weir et al.	60-69	F
SM-124R		primary	Adenocarcinoma	250K Sty I Array	University of Michigan	Weir et al.	60-69	F
SM-124Y		primary	Adenocarcinoma	250K Sty I Array	University of Michigan	Weir et al.	60-69	F
SM-11ZD		primary	Adenocarcinoma	250K Sty I Array	University of Michigan	Weir et al.	70-79	F
SM-1241		primary	Adenocarcinoma	250K Sty I Array	University of Michigan	Weir et al.	70-79	F
SM-125D		primary	Adenocarcinoma	250K Sty I Array	University of Michigan	Weir et al.	70-79	F
SM-11YX		primary	Adenocarcinoma	250K Sty I Array	University of Michigan	Weir et al.	80-89	F
SM-11ZF		primary	Adenocarcinoma	250K Sty I Array	University of Michigan	Weir et al.	80-89	F
SM-11ZH		primary	Adenocarcinoma	250K Sty I Array	University of Michigan	Weir et al.	80-89	M
SM-11ZK		primary	Adenocarcinoma	250K Sty I Array	University of Michigan	Weir et al.	80-89	F
SM-124T		primary	Adenocarcinoma	250K Sty I Array	University of Michigan	Weir et al.	80-89	F
SM-125B		primary	Adenocarcinoma	250K Sty I Array	University of Michigan	Weir et al.	80-89	F
SM-125E		primary	Adenocarcinoma	250K Sty I Array	University of Michigan	Weir et al.	80-89	F
SM-11Z2		primary	Adenocarcinoma	250K Sty I Array	University of Michigan	Weir et al.	50-59	M	>100
SM-11ZI		primary	Adenocarcinoma	250K Sty I Array	University of Michigan	Weir et al.	50-59	M	>100
SM-124B		primary	Adenocarcinoma	250K Sty I Array	University of Michigan	Weir et al.	50-59	M	>100
SM-124K		primary	Adenocarcinoma	250K Sty I Array	University of Michigan	Weir et al.	50-59	M	>100
SM-1249		primary	Adenocarcinoma	250K Sty I Array	University of Michigan	Weir et al.	70-79	M	>100
SM-124E		primary	Adenocarcinoma	250K Sty I Array	University of Michigan	Weir et al.	70-79	M	>100
SM-11ZG		primary	Adenocarcinoma	250K Sty I Array	University of Michigan	Weir et al.	50-59	F	21-30
SM-11Z8		primary	Adenocarcinoma	250K Sty I Array	University of Michigan	Weir et al.	60-69	M	21-30
SM-11ZL		primary	Adenocarcinoma	250K Sty I Array	University of Michigan	Weir et al.	60-69	F	21-30
SM-11ZU		primary	Adenocarcinoma	250K Sty I Array	University of Michigan	Weir et al.	60-69	M	21-30
SM-124A		primary	Adenocarcinoma	250K Sty I Array	University of Michigan	Weir et al.	60-69	F	21-30
SM-124N		primary	Adenocarcinoma	250K Sty I Array	University of Michigan	Weir et al.	60-69	M	21-30
SM-11Z4		primary	Adenocarcinoma	250K Sty I Array	University of Michigan	Weir et al.	70-79	M	21-30
SM-11Z7		primary	Adenocarcinoma	250K Sty I Array	University of Michigan	Weir et al.	70-79	M	21-30
SM-124M		primary	Adenocarcinoma	250K Sty I Array	University of Michigan	Weir et al.	70-79	F	21-30
SM-1254		primary	Adenocarcinoma	250K Sty I Array	University of Michigan	Weir et al.	70-79	M	21-30
SM-1258		primary	Adenocarcinoma	250K Sty I Array	University of Michigan	Weir et al.	50-59	F	31-40
SM-1246		primary	Adenocarcinoma	250K Sty I Array	University of Michigan	Weir et al.	60-69	F	31-40
SM-1259		primary	Adenocarcinoma	250K Sty I Array	University of Michigan	Weir et al.	60-69	F	31-40
SM-124C		primary	Adenocarcinoma	250K Sty I Array	University of Michigan	Weir et al.	70-79	M	31-40
SM-124O		primary	Adenocarcinoma	250K Sty I Array	University of Michigan	Weir et al.	50-59	M	41-50
SM-11ZB		primary	Adenocarcinoma	250K Sty I Array	University of Michigan	Weir et al.	60-69	F	41-50
SM-11ZR		primary	Adenocarcinoma	250K Sty I Array	University of Michigan	Weir et al.	60-69	M	41-50
SM-11ZS		primary	Adenocarcinoma	250K Sty I Array	University of Michigan	Weir et al.	60-69	F	41-50
SM-123W		primary	Adenocarcinoma	250K Sty I Array	University of Michigan	Weir et al.	60-69	F	41-50
SM-124X		primary	Adenocarcinoma	250K Sty I Array	University of Michigan	Weir et al.	60-69	F	41-50
SM-11YY		primary	Adenocarcinoma	250K Sty I Array	University of Michigan	Weir et al.	70-79	M	41-50
SM-11Z3		primary	Adenocarcinoma	250K Sty I Array	University of Michigan	Weir et al.	70-79	M	41-50
SM-11Z9		primary	Adenocarcinoma	250K Sty I Array	University of Michigan	Weir et al.	70-79	M	41-50
SM-124P		primary	Adenocarcinoma	250K Sty I Array	University of Michigan	Weir et al.	70-79	M	41-50
SM-124Q		primary	Adenocarcinoma	250K Sty I Array	University of Michigan	Weir et al.	70-79	F	41-50
SM-125C		primary	Adenocarcinoma	250K Sty I Array	University of Michigan	Weir et al.	70-79	F	41-50
SM-125F		primary	Adenocarcinoma	250K Sty I Array	University of Michigan	Weir et al.	80-89	F	41-50
SM-1248		primary	Adenocarcinoma	250K Sty I Array	University of Michigan	Weir et al.	40-49	M	51-60
SM-124W		primary	Adenocarcinoma	250K Sty I Array	University of Michigan	Weir et al.	40-49	F	51-60
SM-11YV		primary	Adenocarcinoma	250K Sty I Array	University of Michigan	Weir et al.	50-59	M	51-60
SM-1253		primary	Adenocarcinoma	250K Sty I Array	University of Michigan	Weir et al.	50-59	F	51-60
SM-1257		primary	Adenocarcinoma	250K Sty I Array	University of Michigan	Weir et al.	50-59	M	51-60
SM-11Z6		primary	Adenocarcinoma	250K Sty I Array	University of Michigan	Weir et al.	60-69	F	51-60
SM-123X		primary	Adenocarcinoma	250K Sty I Array	University of Michigan	Weir et al.	60-69	M	51-60
SM-124D		primary	Adenocarcinoma	250K Sty I Array	University of Michigan	Weir et al.	60-69	M	51-60
SM-124U		primary	Adenocarcinoma	250K Sty I Array	University of Michigan	Weir et al.	60-69	F	51-60
SM-124I		primary	Adenocarcinoma	250K Sty I Array	University of Michigan	Weir et al.	40-49	F	61-70
SM-1247		primary	Adenocarcinoma	250K Sty I Array	University of Michigan	Weir et al.	50-59	M	71-80
SM-11ZA		primary	Adenocarcinoma	250K Sty I Array	University of Michigan	Weir et al.	60-69	M	71-80
SM-11ZJ		primary	Adenocarcinoma	250K Sty I Array	University of Michigan	Weir et al.	60-69	F	71-80
SM-1251		primary	Adenocarcinoma	250K Sty I Array	University of Michigan	Weir et al.	60-69	M	71-80
SM-11ZM		primary	Adenocarcinoma	250K Sty I Array	University of Michigan	Weir et al.	50-59	M	81-90
SM-124F		primary	Adenocarcinoma	250K Sty I Array	University of Michigan	Weir et al.	60-69	M	81-90
SM-123Y		primary	Adenocarcinoma	250K Sty I Array	University of Michigan	Weir et al.	70-79	M	91-100
SM-124L		primary	Adenocarcinoma	250K Sty I Array	University of Michigan	Weir et al.	70-79	M	91-100
SM-124V		primary	Adenocarcinoma	250K Sty I Array	University of Michigan	Weir et al.	70-79	F	91-100
SM-11ZW		primary	Adenocarcinoma	250K Sty I Array	University of Michigan	Weir et al.	40-49	F
SM-11ZN		primary	Adenocarcinoma	250K Sty I Array	University of Michigan	Weir et al.	50-59	F
SM-11Z5		primary	Adenocarcinoma	250K Sty I Array	University of Michigan	Weir et al.	60-69	M
SM-11ZV		primary	Adenocarcinoma	250K Sty I Array	University of Michigan	Weir et al.	60-69	M
SM-1242		primary	Adenocarcinoma	250K Sty I Array	University of Michigan	Weir et al.	60-69	M
SM-1243		primary	Adenocarcinoma	250K Sty I Array	University of Michigan	Weir et al.	60-69	F
SM-1244		primary	Adenocarcinoma	250K Sty I Array	University of Michigan	Weir et al.	60-69	M
SM-124Z		primary	Adenocarcinoma	250K Sty I Array	University of Michigan	Weir et al.	60-69	F
SM-1256		primary	Adenocarcinoma	250K Sty I Array	University of Michigan	Weir et al.	60-69	F
SM-11ZP		primary	Adenocarcinoma	250K Sty I Array	University of Michigan	Weir et al.	70-79	M
SM-124H		primary	Adenocarcinoma	250K Sty I Array	University of Michigan	Weir et al.	70-79	F
SM-124J		primary	Adenocarcinoma	250K Sty I Array	University of Michigan	Weir et al.	70-79	M
SM-124S		primary	Adenocarcinoma	250K Sty I Array	University of Michigan	Weir et al.	70-79	F
SM-124G		primary	Adenocarcinoma	250K Sty I Array	University of Michigan	Weir et al.	80-89	M
SM-11T9		primary	Adenocarcinoma	250K Sty I Array	Washington University in St. Louis	Weir et al.	70-79	F		C	1
SM-11TM		primary	Adenocarcinoma	250K Sty I Array	Washington University in St. Louis	Weir et al.	80-89	F		C	1
SM-11XL		primary	Adenocarcinoma	250K Sty I Array	Washington University in St. Louis	Weir et al.		M		C
SM-11XI		primary	Adenocarcinoma	250K Sty I Array	Washington University in St. Louis	Weir et al.	40-49	M		C
SM-11TX		primary	Adenocarcinoma	250K Sty I Array	Washington University in St. Louis	Weir et al.	50-59	M		C
SM-11U2		primary	Adenocarcinoma	250K Sty I Array	Washington University in St. Louis	Weir et al.	50-59	M		C
SM-11TL		primary	Adenocarcinoma	250K Sty I Array	Washington University in St. Louis	Weir et al.	60-69	M		C
SM-11TT		primary	Adenocarcinoma	250K Sty I Array	Washington University in St. Louis	Weir et al.	60-69	F		C
SM-11TY		primary	Adenocarcinoma	250K Sty I Array	Washington University in St. Louis	Weir et al.	60-69	F		C
SM-11XE		primary	Adenocarcinoma	250K Sty I Array	Washington University in St. Louis	Weir et al.	60-69	F		C
SM-11XM		primary	Adenocarcinoma	250K Sty I Array	Washington University in St. Louis	Weir et al.	60-69	M		C
SM-11TO		primary	Adenocarcinoma	250K Sty I Array	Washington University in St. Louis	Weir et al.	70-79	M		C
SM-11U7		primary	Adenocarcinoma	250K Sty I Array	Washington University in St. Louis	Weir et al.	70-79	M		C
SM-11XQ		primary	Adenocarcinoma	250K Sty I Array	Washington University in St. Louis	Weir et al.	70-79	F		C
SM-11UJ		primary	Adenocarcinoma	250K Sty I Array	Washington University in St. Louis	Weir et al.	80-89	F		C
SM-11UD		primary	Adenocarcinoma	250K Sty I Array	Washington University in St. Louis	Weir et al.	60-69	F		C	1A
SM-11TV		primary	Adenocarcinoma	250K Sty I Array	Washington University in St. Louis	Weir et al.	70-79	F		C	1A
SM-11XS		primary	Adenocarcinoma	250K Sty I Array	Washington University in St. Louis	Weir et al.	80-89	F		C	1A
SM-125T		primary	Adenocarcinoma	250K Sty I Array	Washington University in St. Louis	Weir et al.	50-59	F		C	1B
SM-11TH		primary	Adenocarcinoma	250K Sty I Array	Washington University in St. Louis	Weir et al.	60-69	F		C	1B
SM-11XR		primary	Adenocarcinoma	250K Sty I Array	Washington University in St. Louis	Weir et al.	60-69	F		C	1B
SM-125O		primary	Adenocarcinoma	250K Sty I Array	Washington University in St. Louis	Weir et al.	60-69	F		C	1B
SM-11TU		primary	Adenocarcinoma	250K Sty I Array	Washington University in St. Louis	Weir et al.	70-79	M		C	1B
SM-11UG		primary	Adenocarcinoma	250K Sty I Array	Washington University in St. Louis	Weir et al.	70-79	F		C	1B
SM-11XY		primary	Adenocarcinoma	250K Sty I Array	Washington University in St. Louis	Weir et al.	70-79	M		C	1B
SM-11XN		primary	Adenocarcinoma	250K Sty I Array	Washington University in St. Louis	Weir et al.	80-89	F		C	1B
SM-11UC		primary	Adenocarcinoma	250K Sty I Array	Washington University in St. Louis	Weir et al.	70-79	F		C	2A
SM-11XH		primary	Adenocarcinoma	250K Sty I Array	Washington University in St. Louis	Weir et al.	40-49	F		C	2B
SM-11TK		primary	Adenocarcinoma	250K Sty I Array	Washington University in St. Louis	Weir et al.	70-79	F		C	2B
SM-11U6		primary	Adenocarcinoma	250K Sty I Array	Washington University in St. Louis	Weir et al.	70-79	M		C	2B
SM-11UH		primary	Adenocarcinoma	250K Sty I Array	Washington University in St. Louis	Weir et al.	70-79	F		C	2B
SM-11UI		primary	Adenocarcinoma	250K Sty I Array	Washington University in St. Louis	Weir et al.	70-79	M		C	2B
SM-11XO		primary	Adenocarcinoma	250K Sty I Array	Washington University in St. Louis	Weir et al.	70-79	F		C	2B
SM-125G		primary	Adenocarcinoma	250K Sty I Array	Washington University in St. Louis	Weir et al.	40-49	M		C	3A
SM-11TQ		primary	Adenocarcinoma	250K Sty I Array	Washington University in St. Louis	Weir et al.	60-69	F		C	3A
SM-11XP		primary	Adenocarcinoma	250K Sty I Array	Washington University in St. Louis	Weir et al.	60-69	F		C	3A
SM-11XK		primary	Adenocarcinoma	250K Sty I Array	Washington University in St. Louis	Weir et al.	70-79	F		C	3A
SM-11TN		primary	Adenocarcinoma	250K Sty I Array	Washington University in St. Louis	Weir et al.	70-79	M		C	3B
SM-125N		primary	Adenocarcinoma	250K Sty I Array	Washington University in St. Louis	Weir et al.	50-59	M		AA
SM-11XJ		primary	Adenocarcinoma	250K Sty I Array	Washington University in St. Louis	Weir et al.	50-59	M		AA	3A
SM-11XV		primary	Adenocarcinoma	250K Sty I Array	Washington University in St. Louis	Weir et al.	60-69	F			1B
SM-125I		primary	Adenocarcinoma	250K Sty I Array	Washington University in St. Louis	Weir et al.	70-79	M	>100	C
SM-11TR		primary	Adenocarcinoma	250K Sty I Array	Washington University in St. Louis	Weir et al.	60-69	M	>100	C	1B
SM-11TE		primary	Adenocarcinoma	250K Sty I Array	Washington University in St. Louis	Weir et al.	60-69	M	>100	C	3B
SM-125S		primary	Adenocarcinoma	250K Sty I Array	Washington University in St. Louis	Weir et al.	50-59	F	21-30	C	1A
SM-11UB		primary	Adenocarcinoma	250K Sty I Array	Washington University in St. Louis	Weir et al.	60-69	M	21-30	C	1B
SM-125J		primary	Adenocarcinoma	250K Sty I Array	Washington University in St. Louis	Weir et al.	60-69	M	21-30	C	1B
SM-11UA		primary	Adenocarcinoma	250K Sty I Array	Washington University in St. Louis	Weir et al.	50-59	M	21-30	C	3A
SM-11XB		primary	Adenocarcinoma	250K Sty I Array	Washington University in St. Louis	Weir et al.	50-59	F	21-30	AA
SM-125P		primary	Adenocarcinoma	250K Sty I Array	Washington University in St. Louis	Weir et al.	40-49	F	21-30	AA	3B
SM-11TA		primary	Adenocarcinoma	250K Sty I Array	Washington University in St. Louis	Weir et al.	60-69	M	31-40	C	1
SM-11TB		primary	Adenocarcinoma	250K Sty I Array	Washington University in St. Louis	Weir et al.	50-59	M	31-40	C	2
SM-11XF		primary	Adenocarcinoma	250K Sty I Array	Washington University in St. Louis	Weir et al.	50-59	F	31-40	C
SM-11U9		primary	Adenocarcinoma	250K Sty I Array	Washington University in St. Louis	Weir et al.	60-69	M	31-40	C	1B
SM-11XC		primary	Adenocarcinoma	250K Sty I Array	Washington University in St. Louis	Weir et al.	60-69	M	31-40	C	1B
SM-11TG		primary	Adenocarcinoma	250K Sty I Array	Washington University in St. Louis	Weir et al.	70-79	M	31-40	C	1B
SM-11U8		primary	Adenocarcinoma	250K Sty I Array	Washington University in St. Louis	Weir et al.	70-79	F	31-40	C	1B
SM-125L		primary	Adenocarcinoma	250K Sty I Array	Washington University in St. Louis	Weir et al.	60-69	F	31-40	C	3A
SM-11XG		primary	Adenocarcinoma	250K Sty I Array	Washington University in St. Louis	Weir et al.	70-79	M	31-40	C	3B
SM-11TZ		primary	Adenocarcinoma	250K Sty I Array	Washington University in St. Louis	Weir et al.	80-89	M	41-50	C
SM-11TP		primary	Adenocarcinoma	250K Sty I Array	Washington University in St. Louis	Weir et al.	70-79	F	41-50	AA	1B
SM-11UE		primary	Adenocarcinoma	250K Sty I Array	Washington University in St. Louis	Weir et al.	70-79	M	51-60	C	3B
SM-11XW		primary	Adenocarcinoma	250K Sty I Array	Washington University in St. Louis	Weir et al.	80-89	M	51-60	AA
SM-11U5		primary	Adenocarcinoma	250K Sty I Array	Washington University in St. Louis	Weir et al.	60-69	M	61-70	AA	2B
SM-11XT		primary	Adenocarcinoma	250K Sty I Array	Washington University in St. Louis	Weir et al.	70-79	F	71-80	C	2B
SM-11UF		primary	Adenocarcinoma	250K Sty I Array	Washington University in St. Louis	Weir et al.	60-69	M	81-90	C	2B
SM-11TC		primary	Adenocarcinoma	250K Sty I Array	Washington University in St. Louis	Weir et al.	60-69	M		C	1
SM-11TD		primary	Adenocarcinoma	250K Sty I Array	Washington University in St. Louis	Weir et al.	70-79	M		C	1
SM-11XX		primary	Adenocarcinoma	250K Sty I Array	Washington University in St. Louis	Weir et al.	60-69	F		C
SM-125M		primary	Adenocarcinoma	250K Sty I Array	Washington University in St. Louis	Weir et al.	60-69	M		C
SM-125K		primary	Adenocarcinoma	250K Sty I Array	Washington University in St. Louis	Weir et al.	70-79	M		C
SM-11XU		primary	Adenocarcinoma	250K Sty I Array	Washington University in St. Louis	Weir et al.	60-69	M		C	1A
SM-11U4		primary	Adenocarcinoma	250K Sty I Array	Washington University in St. Louis	Weir et al.	70-79	F		C	1A
SM-11XD		primary	Adenocarcinoma	250K Sty I Array	Washington University in St. Louis	Weir et al.	80-89	F		C	1B
SM-11TJ		primary	Adenocarcinoma	250K Sty I Array	Washington University in St. Louis	Weir et al.	50-59	M		C	3A
H2066		cell line	SCC	250K Sty I Array	ATCC
H2170		cell line	SCC	250K Sty I Array	ATCC
H2286		cell line	SCC	250K Sty I Array	ATCC
S004169T		primary	BAC	250K Sty I Array	Brigham and Women's Hospital
S003619T		primary	NSCLC	250K Sty I Array	Brigham and Women's Hospital
S004612T		primary	NSCLC	250K Sty I Array	Brigham and Women's Hospital
17758		primary	NSCLC	250K Sty I Array	Dana-Farber Cancer Institute / The Broad Institute
BCR-Test-01-038-CP		primary	NSCLC	250K Sty I Array	Dana-Farber Cancer Institute / The Broad Institute
BCR-Test-01-040-CP		primary	NSCLC	250K Sty I Array	Dana-Farber Cancer Institute / The Broad Institute
BCR-Test-01-042-CP		primary	NSCLC	250K Sty I Array	Dana-Farber Cancer Institute / The Broad Institute
BCR-Test-01-047-CP		primary	NSCLC	250K Sty I Array	Dana-Farber Cancer Institute / The Broad Institute
BCR-Test-01-065-CP		primary	NSCLC	250K Sty I Array	Dana-Farber Cancer Institute / The Broad Institute
BCR-Test-01-077-CP		primary	NSCLC	250K Sty I Array	Dana-Farber Cancer Institute / The Broad Institute
16656		primary	NSCLC	250K Sty I Array	Memorial Sloan-Kettering Cancer Center
16762		primary	NSCLC	250K Sty I Array	Memorial Sloan-Kettering Cancer Center
Daffy10T		primary	Large cell	250K Sty I Array	University Health Network in Toronto
Daffy18T		primary	Large cell	250K Sty I Array	University Health Network in Toronto
Daffy1T		primary	Large cell	250K Sty I Array	University Health Network in Toronto
Daffy4T		primary	Large cell	250K Sty I Array	University Health Network in Toronto
Daffy5T		primary	Large cell	250K Sty I Array	University Health Network in Toronto
Daffy61T		primary	Large cell	250K Sty I Array	University Health Network in Toronto
Daffy65T		primary	Large cell	250K Sty I Array	University Health Network in Toronto
17160		primary	NSCLC	250K Sty I Array	University of Michigan
16843		primary	NSCLC	250K Sty I Array	Washington University in St. Louis
16859		primary	NSCLC	250K Sty I Array	Washington University in St. Louis
16893		primary	NSCLC	250K Sty I Array	Washington University in St. Louis
SCC, squamous cell carcinoma; BAC, bronchio-alveolar carcinoma; NSCLC, non-small cell lung cancer (not specified); C, Caucasian; AA, African American; J, Japanese; P, poor differentiation; M, moderate differentiation; W, well differentiation.
